# Supplementary material for: Cotesiacassina sp. nov. from southwestern Colombia: a new gregarious microgastrine wasp (Hymenoptera, Braconidae) reared from the pest species Opsiphanescassina Felder & Felder (Lepidoptera, Nymphalidae) feeding on Elaeis oil palm trees (Arecaceae)
Source: Zookeys. 2021 Sep 28;1061:11–22. doi: 10.3897/zookeys.1061.67458 (PMC8516823; doi:10.3897/zookeys.1061.67458)
Supplement: XML Treatment for Cotesia cassina [file zookeys.1061.67458-treatment1.xml]

<!DOCTYPE tp:taxon-treatment
  PUBLIC "-//TaxonX//DTD Taxonomic Treatment Publishing DTD v0 20100105//EN" "tax-treatment-NSO.dtd">
<tp:taxon-treatment xmlns:tp="http://www.plazi.org/taxpub"><tp:treatment-meta><kwd-group><label>Taxon classification</label><kwd><named-content xmlns:xlink="http://www.w3.org/1999/xlink" content-type="kingdom">Animalia</named-content></kwd><kwd><named-content xmlns:xlink="http://www.w3.org/1999/xlink" content-type="order">Hymenoptera</named-content></kwd><kwd><named-content xmlns:xlink="http://www.w3.org/1999/xlink" content-type="family">Braconidae</named-content></kwd></kwd-group><mixed-citation publication-type="journal"><person-group><name><surname>Salgado-Neto</surname><given-names>Geraldo</given-names></name><name><surname>Vásquez</surname><given-names>Consuelo Alexandra Narváez</given-names></name><name><surname>Max</surname><given-names>Dillon S.</given-names></name><name><surname>Whitfield3</surname><given-names>James B.</given-names></name></person-group><article-title><italic><tp:taxon-name><tp:taxon-name-part taxon-name-part-type="genus" reg="Cotesia">Cotesia</tp:taxon-name-part><tp:taxon-name-part taxon-name-part-type="species" reg="cassina">cassina</tp:taxon-name-part></tp:taxon-name></italic> sp. nov. from southwestern Colombia: a new gregarious microgastrine wasp (<tp:taxon-name><tp:taxon-name-part taxon-name-part-type="genus" reg="Hymenoptera">Hymenoptera</tp:taxon-name-part></tp:taxon-name>, <tp:taxon-name><tp:taxon-name-part taxon-name-part-type="genus" reg="Braconidae">Braconidae</tp:taxon-name-part></tp:taxon-name>) reared from the pest species <italic><tp:taxon-name><tp:taxon-name-part taxon-name-part-type="genus" reg="Opsiphanes">Opsiphanes</tp:taxon-name-part><tp:taxon-name-part taxon-name-part-type="species" reg="cassina">cassina</tp:taxon-name-part></tp:taxon-name></italic> Felder &amp; Felder (<tp:taxon-name><tp:taxon-name-part taxon-name-part-type="order">Lepidoptera</tp:taxon-name-part></tp:taxon-name>, <tp:taxon-name><tp:taxon-name-part taxon-name-part-type="family">Nymphalidae</tp:taxon-name-part></tp:taxon-name>) feeding on <italic><tp:taxon-name><tp:taxon-name-part taxon-name-part-type="genus" reg="Elaeis">Elaeis</tp:taxon-name-part></tp:taxon-name></italic> oil palm trees (<tp:taxon-name><tp:taxon-name-part taxon-name-part-type="family">Arecaceae</tp:taxon-name-part></tp:taxon-name>)</article-title><source>Zookeys</source><day>28</day><month>9</month><year>2021</year><volume>1061</volume><fpage>11</fpage><lpage>22</lpage><pub-id pub-id-type="doi">10.3897/zookeys.1061.67458</pub-id></mixed-citation></tp:treatment-meta><tp:nomenclature><tp:taxon-name>
            <object-id xmlns:xlink="http://www.w3.org/1999/xlink" content-type="arpha" xlink:type="simple">8ECBA0B1-4625-500A-B9CB-DD37DC1193F8</object-id>
            <tp:taxon-name-part taxon-name-part-type="genus" reg="Cotesia">Cotesia</tp:taxon-name-part>
            <tp:taxon-name-part taxon-name-part-type="species" reg="cassina">cassina</tp:taxon-name-part>
            <object-id xmlns:xlink="http://www.w3.org/1999/xlink" content-type="zoobank" xlink:type="simple">http://zoobank.org/3C8E3CC9-C4D2-4221-BE00-6652F17F5BD4</object-id>
          </tp:taxon-name><tp:taxon-authority>Salgado-Neto, Vásquez &amp; Whitfield</tp:taxon-authority><tp:taxon-status xmlns:xlink="http://www.w3.org/1999/xlink" xlink:type="simple">sp. nov.</tp:taxon-status></tp:nomenclature><tp:treatment-sec sec-type="material" id="SECID0ENJAE"><title>Material examined.</title><p><bold><italic>Holotype</italic></bold> Female, Colombia: Nariño, San Andrés de Tumaco (<named-content xmlns:xlink="http://www.w3.org/1999/xlink" content-type="dwc:verbatimCoordinates" xlink:type="simple"><named-content content-type="geo-json" specific-use="{&#34;type&#34;:&#34;Point&#34;,&#34;coordinates&#34;:[-78.792750,1.791111]}" id="NCID0E2JAE" xlink:type="simple">1°47'28.0"N, 78°47'33.9"W</named-content></named-content>, 28 m elev.), March 2019, coll. Consuelo Vásquez, ex larva <italic><tp:taxon-name><tp:taxon-name-part taxon-name-part-type="genus" reg="Opsiphanes">Opsiphanes</tp:taxon-name-part><tp:taxon-name-part taxon-name-part-type="species" reg="cassina">cassina</tp:taxon-name-part></tp:taxon-name></italic> Felder &amp; Felder (<tp:taxon-name><tp:taxon-name-part taxon-name-part-type="order">Lepidoptera</tp:taxon-name-part></tp:taxon-name>, <tp:taxon-name><tp:taxon-name-part taxon-name-part-type="family">Nymphalidae</tp:taxon-name-part></tp:taxon-name>). Deposited in the collection of the National University of Colombia (UNC, Dr Fernando Fernandez, curator). <bold><italic>Paratypes</italic></bold> 2 males, deposited in UNC, same data as holotype. 1 female, also same data as holotype, deposited in the <named-content xmlns:xlink="http://www.w3.org/1999/xlink" xlink:type="simple" content-type="institution" xlink:href="http://grbio.org/institution/illinois-natural-history-survey">Illinois Natural History Survey</named-content> (<named-content xmlns:xlink="http://www.w3.org/1999/xlink" content-type="dwc:institutional_code" xlink:type="simple">INHS</named-content>). <bold><italic>Non-types</italic>.</bold> 2 females, in poor condition, also deposited at <named-content xmlns:xlink="http://www.w3.org/1999/xlink" content-type="dwc:institutional_code" xlink:type="simple">INHS</named-content>.</p><table-wrap id="T1" position="float" orientation="portrait"><label>Table 1.</label><caption><p>Diagnostic morphological characters distinguishing <italic><tp:taxon-name><tp:taxon-name-part taxon-name-part-type="genus" reg="Cotesia">Cotesia</tp:taxon-name-part><tp:taxon-name-part taxon-name-part-type="species" reg="cassina">cassina</tp:taxon-name-part></tp:taxon-name></italic> sp. nov. from the Brazilian <italic><tp:taxon-name><tp:taxon-name-part taxon-name-part-type="genus" reg="Cotesia">C.</tp:taxon-name-part><tp:taxon-name-part taxon-name-part-type="species" reg="invirae">invirae</tp:taxon-name-part></tp:taxon-name></italic> Salgado-Neto &amp; Whitfield.</p></caption><table id="TID0EJEBG" rules="all"><tbody><tr><th rowspan="1" colspan="1">Character</th><th rowspan="1" colspan="1">
                    <italic><tp:taxon-name><tp:taxon-name-part taxon-name-part-type="genus" reg="Cotesia">C.</tp:taxon-name-part><tp:taxon-name-part taxon-name-part-type="species" reg="invirae">invirae</tp:taxon-name-part></tp:taxon-name></italic>
                  </th><th rowspan="1" colspan="1">
                    <italic><tp:taxon-name><tp:taxon-name-part taxon-name-part-type="genus" reg="Cotesia">C.</tp:taxon-name-part><tp:taxon-name-part taxon-name-part-type="species" reg="cassina">cassina</tp:taxon-name-part></tp:taxon-name></italic>
                  </th></tr><tr><td rowspan="1" colspan="1">Color</td><td rowspan="1" colspan="1">Generally lighter. T3 and all tergites posterior to T3 mostly bright yellow orangish. Mesopleuron with some light yellow/brown on ventral side</td><td rowspan="1" colspan="1">Generally darker. T3 and all tergites posterior to T3 are more brown to black rather than orangish. Mesopleuron almost entirely black</td></tr><tr><td rowspan="1" colspan="1">T2 Sculpture</td><td rowspan="1" colspan="1">Mostly smooth. Sculpture is more uniform across width; less punctate laterally</td><td rowspan="1" colspan="1">More punctate laterally, smooth medially</td></tr><tr><td rowspan="1" colspan="1">T2 Shape</td><td rowspan="1" colspan="1">Posterior margin/groove straight</td><td rowspan="1" colspan="1">Posterior margin slightly convex apically, with length greatest medially</td></tr></tbody></table></table-wrap></tp:treatment-sec><tp:treatment-sec sec-type="diagnosis" id="SECID0EJOAE"><title>Diagnosis.</title><p>As discussed above, <italic><tp:taxon-name><tp:taxon-name-part taxon-name-part-type="genus" reg="Cotesia">Cotesia</tp:taxon-name-part></tp:taxon-name></italic> is a huge worldwide genus of hundreds of species, with many morphologically similar species. While useful world identification keys are not available, it is currently possible to successfully diagnose species regionally, especially combined with molecular and host data. The closest described species, morphologically, biologically and within the region, is <italic><tp:taxon-name><tp:taxon-name-part taxon-name-part-type="genus" reg="Cotesia">Cotesia</tp:taxon-name-part><tp:taxon-name-part taxon-name-part-type="species" reg="invirae">invirae</tp:taxon-name-part></tp:taxon-name></italic> from southern Brazil, which also parasitizes <italic><tp:taxon-name><tp:taxon-name-part taxon-name-part-type="genus" reg="Opsiphanes">Opsiphanes</tp:taxon-name-part></tp:taxon-name></italic> on palms (different species). The table below provides a diagnostic comparison between the two species.</p><p><italic><tp:taxon-name><tp:taxon-name-part taxon-name-part-type="genus" reg="Cotesia">Cotesia</tp:taxon-name-part><tp:taxon-name-part taxon-name-part-type="species" reg="alia">alia</tp:taxon-name-part></tp:taxon-name></italic> (Muesebeck), also recorded from <italic><tp:taxon-name><tp:taxon-name-part taxon-name-part-type="genus" reg="Opsiphanes">Opsiphanes</tp:taxon-name-part></tp:taxon-name></italic>, resembles these two species but has a relatively longer first metasomal tergite (see illustration in <xref ref-type="bibr" rid="B35">Muesebeck 1958</xref>). Like <italic><tp:taxon-name><tp:taxon-name-part taxon-name-part-type="genus" reg="Cotesia">C.</tp:taxon-name-part><tp:taxon-name-part taxon-name-part-type="species" reg="cassina">cassina</tp:taxon-name-part></tp:taxon-name></italic>, the second tergite has the medial part of the second tergite longer than the lateral portions, and the tergites tend to both be blackish (tending to be mostly orangish in <italic><tp:taxon-name><tp:taxon-name-part taxon-name-part-type="genus" reg="Cotesia">C.</tp:taxon-name-part><tp:taxon-name-part taxon-name-part-type="species" reg="invirae">invirae</tp:taxon-name-part></tp:taxon-name></italic>). The other two named <italic><tp:taxon-name><tp:taxon-name-part taxon-name-part-type="genus" reg="Cotesia">Cotesia</tp:taxon-name-part></tp:taxon-name></italic> species recorded from <italic><tp:taxon-name><tp:taxon-name-part taxon-name-part-type="genus" reg="Opsiphanes">Opsiphanes</tp:taxon-name-part></tp:taxon-name></italic>, <italic><tp:taxon-name><tp:taxon-name-part taxon-name-part-type="genus" reg="Cotesia">C.</tp:taxon-name-part><tp:taxon-name-part taxon-name-part-type="species" reg="biezankoi">biezankoi</tp:taxon-name-part></tp:taxon-name></italic> (Blanchard) and <italic><tp:taxon-name><tp:taxon-name-part taxon-name-part-type="genus" reg="Cotesia">C.</tp:taxon-name-part><tp:taxon-name-part taxon-name-part-type="species" reg="opsiphanis">opsiphanis</tp:taxon-name-part></tp:taxon-name></italic> (Schrottky), are both very poorly characterized in their descriptions and their type locations are unknown (<xref ref-type="bibr" rid="B12">Fernandez-Triana et al. 2020</xref>), so they are not compared here. There is a possibility that <italic><tp:taxon-name><tp:taxon-name-part taxon-name-part-type="genus" reg="Cotesia">C.</tp:taxon-name-part><tp:taxon-name-part taxon-name-part-type="species" reg="invirae">invirae</tp:taxon-name-part></tp:taxon-name></italic> might prove to be a junior synonym of <italic><tp:taxon-name><tp:taxon-name-part taxon-name-part-type="genus" reg="Cotesia">C.</tp:taxon-name-part><tp:taxon-name-part taxon-name-part-type="species" reg="biezankoi">biezankoi</tp:taxon-name-part></tp:taxon-name></italic>, based on shared host and geographic region, if the holotype of the latter were to resurface and be examined. Our understanding of the correct nomenclature for the entire complex would benefit from a full review of the named and putative unnamed species across all of Central and South America, especially if all the types could eventually be located. In the meantime, it is possible to characterize the relationships among the species for which we can clearly establish the identity.</p></tp:treatment-sec><tp:treatment-sec sec-type="description" id="SECID0EUSAE"><title>Description.</title><p><bold>Female.</bold> Body length 3.1–3.3 mm; fore wing length 2.9–3.1 mm. <bold>Coloration</bold> (Fig. <xref ref-type="fig" rid="F2">2A–F</xref>). General body coloration black except: scape shading from light to dark brown, palps pale yellow, tegulae brown, fore legs all yellowish, middle legs all yellowish, hind legs all yellowish except distal end of femur brown/black dorsally; distal end of tibia brown, coxae translucent yellowish, laterotergites yellowish ventrally, shading to brown dorsally; sternites and hypopygium translucent yellowish. <bold><italic>Head</italic></bold> (Fig. <xref ref-type="fig" rid="F2">2A, E</xref>). Facial sculpture weakly punctate; vertex sculpture smooth to very weakly punctate; distance between posterior ocellae nearly identical with distance from outer ocelli to compound eyes. <bold><italic>Mesosoma</italic></bold> (Fig. <xref ref-type="fig" rid="F2">2A, B, F</xref>). Pronotum with both dorsal and ventral grooves present, ventral groove crenulate. Mesoscutum fully and distinctly but shallowly punctate; scutoscutellar scrobe slightly sunken groove and formed by 8 pits. Scutellum shield-shaped to subtriangular (anteriorly straight and posteriorly rounded) and weakly convex, weakly punctate. Mesopeuron smooth and polished throughout. Propodeum generally finely rugose/punctate with indistinct longitudinal medial carina. <bold><italic>Legs</italic></bold> (Fig. <xref ref-type="fig" rid="F2">2A–C</xref>). Hind coxa mostly smooth with faint sculpture on dorsal face; inner hind tibial spurs slightly longer than outer. <bold><italic>Wings</italic></bold> (Fig. <xref ref-type="fig" rid="F2">2B, C</xref>). Fore wing hyaline with dark brownish vein pigmentation; stigma more than 2× as long as broad, without obvious pale spot at proximal end. Metacarp extending 0.60–0.70 to end of 3Rs fold along wing edge; r approximately same length as 2RS vein and meeting it at a distinct shallow angle; vannal lobe edge roughly semicircular with distal end slightly flattened; vannal lobe fringe even and dense. <bold>Metasoma</bold> (Fig. <xref ref-type="fig" rid="F2">2B–D, F</xref>). Tergite 1 roughly as long as broad, evenly widening from anterior margin then rounding over posterior half, mostly rugulose; tergite 2 very weakly rugulose peripherally, mostly smooth and slightly raised centrally, roughly twice as broad as long, subrectangular with posterior margin slightly longer medially than laterally. Hypopygium with angled but blunt tip, not extending past dorsal end of metasoma; ovipositor with very sparse setae at tip.</p><p><bold>Male.</bold> Similar to female except with slightly narrower metasoma.</p></tp:treatment-sec><tp:treatment-sec sec-type="Molecular data" id="SECID0EIUAE"><title>Molecular data.</title><p><abbrev xmlns:xlink="http://www.w3.org/1999/xlink" xlink:title="cytochrome oxidase I" id="ABBRID0EOUAE" xlink:type="simple">COI</abbrev> barcode deposited in GenBank (<ext-link xmlns:xlink="http://www.w3.org/1999/xlink" ext-link-type="gen" xlink:href="MW405620" xlink:type="simple">MW405620</ext-link>). Using the identification tools in the Barcode of Life Database (<xref ref-type="bibr" rid="B43">Ratnasingham and Hebert 2007</xref>), <italic><tp:taxon-name><tp:taxon-name-part taxon-name-part-type="genus" reg="Cotesia">C.</tp:taxon-name-part><tp:taxon-name-part taxon-name-part-type="species" reg="cassina">cassina</tp:taxon-name-part></tp:taxon-name></italic> is closest to <italic><tp:taxon-name><tp:taxon-name-part taxon-name-part-type="genus" reg="Cotesia">C.</tp:taxon-name-part><tp:taxon-name-part taxon-name-part-type="species" reg="salebrosa">salebrosa</tp:taxon-name-part></tp:taxon-name></italic> (Marshall), a primarily Eurasian species attacking geometrid larvae, at a similarity level of 97.4%. Interestingly, <italic><tp:taxon-name><tp:taxon-name-part taxon-name-part-type="genus" reg="Cotesia">C.</tp:taxon-name-part><tp:taxon-name-part taxon-name-part-type="species" reg="invirae">invirae</tp:taxon-name-part></tp:taxon-name></italic> appears closest (97.02% similarity) to <italic><tp:taxon-name><tp:taxon-name-part taxon-name-part-type="genus" reg="Cotesia">Cotesia</tp:taxon-name-part></tp:taxon-name></italic> Whitfield78 and <italic><tp:taxon-name><tp:taxon-name-part taxon-name-part-type="genus" reg="Cotesia">Cotesia</tp:taxon-name-part></tp:taxon-name></italic> Whitfield20, two apparently conspecific sets of rearings of an undescribed species from the <tp:taxon-name><tp:taxon-name-part taxon-name-part-type="order">Lepidoptera</tp:taxon-name-part></tp:taxon-name> Inventory of the Guanacaste Conservation Area (<abbrev xmlns:xlink="http://www.w3.org/1999/xlink" xlink:title="Guanacaste Conservation Area" id="ABBRID0EPWAE" xlink:type="simple">ACG</abbrev>) in northwest Costa Rica (<xref ref-type="bibr" rid="B23">Janzen et al. 2009</xref>); these rearings are from another species of <italic><tp:taxon-name><tp:taxon-name-part taxon-name-part-type="genus" reg="Opsiphanes">Opsiphanes</tp:taxon-name-part></tp:taxon-name></italic>. It thus appears that there is a complex of at least four closely related species attacking different <italic><tp:taxon-name><tp:taxon-name-part taxon-name-part-type="genus" reg="Opsiphanes">Opsiphanes</tp:taxon-name-part></tp:taxon-name></italic> species in a variety of geographically dispersed Neotropical habitats, as suggested by <xref ref-type="bibr" rid="B46">Salgado-Neto et al. (2019)</xref>. BOLD and NCBI use slightly different criteria to make cutoffs in sequence comparisons, and to calculate % similarity. They also contain different sets of sequences. We checked the BOLD investigations of related species by using BLASTn (<xref ref-type="bibr" rid="B1">Altschul et al. 1990</xref>) to query the NCBI nucleotide database (<xref ref-type="bibr" rid="B36">NCBI 1988</xref>). The same most closely related species to <italic><tp:taxon-name><tp:taxon-name-part taxon-name-part-type="genus" reg="Cotesia">Cotesia</tp:taxon-name-part><tp:taxon-name-part taxon-name-part-type="species" reg="cassina">cassina</tp:taxon-name-part></tp:taxon-name></italic> and <italic><tp:taxon-name><tp:taxon-name-part taxon-name-part-type="genus" reg="Cotesia">C.</tp:taxon-name-part><tp:taxon-name-part taxon-name-part-type="species" reg="invirae">invirae</tp:taxon-name-part></tp:taxon-name></italic>, respectively, were recovered, with the exception that for <italic><tp:taxon-name><tp:taxon-name-part taxon-name-part-type="genus" reg="Cotesia">C.</tp:taxon-name-part><tp:taxon-name-part taxon-name-part-type="species" reg="cassina">cassina</tp:taxon-name-part></tp:taxon-name></italic>, <italic><tp:taxon-name><tp:taxon-name-part taxon-name-part-type="genus" reg="Cotesia">C.</tp:taxon-name-part><tp:taxon-name-part taxon-name-part-type="species" reg="melitaearum">melitaearum</tp:taxon-name-part></tp:taxon-name></italic> (Wilkinson) and <italic><tp:taxon-name><tp:taxon-name-part taxon-name-part-type="genus" reg="Cotesia">C.</tp:taxon-name-part><tp:taxon-name-part taxon-name-part-type="species" reg="koebelei">koebelei</tp:taxon-name-part></tp:taxon-name></italic> (Riley), both attacking other genera of <tp:taxon-name><tp:taxon-name-part taxon-name-part-type="family">Nymphalidae</tp:taxon-name-part></tp:taxon-name> but in the Holarctic region, joined <italic><tp:taxon-name><tp:taxon-name-part taxon-name-part-type="genus" reg="Cotesia">C.</tp:taxon-name-part><tp:taxon-name-part taxon-name-part-type="species" reg="salebrosa">salebrosa</tp:taxon-name-part></tp:taxon-name></italic> as closest, at roughly 94.6–95.6% similarity for all of them. In neither the BOLD nor the NCBI search did <italic><tp:taxon-name><tp:taxon-name-part taxon-name-part-type="genus" reg="Cotesia">C.</tp:taxon-name-part><tp:taxon-name-part taxon-name-part-type="species" reg="cassina">cassina</tp:taxon-name-part></tp:taxon-name></italic> come within 2.5% similarity of any other known <italic><tp:taxon-name><tp:taxon-name-part taxon-name-part-type="genus" reg="Cotesia">Cotesia</tp:taxon-name-part></tp:taxon-name></italic> species.</p></tp:treatment-sec><tp:treatment-sec sec-type="host" id="SECID0EG1AE"><title>Host.</title><p><italic><tp:taxon-name><tp:taxon-name-part taxon-name-part-type="genus" reg="Opsiphanes">Opsiphanes</tp:taxon-name-part><tp:taxon-name-part taxon-name-part-type="species" reg="cassina">cassina</tp:taxon-name-part></tp:taxon-name></italic> (Felder &amp; Felder) (<tp:taxon-name><tp:taxon-name-part taxon-name-part-type="order">Lepidoptera</tp:taxon-name-part></tp:taxon-name>, <tp:taxon-name><tp:taxon-name-part taxon-name-part-type="family">Nymphalidae</tp:taxon-name-part></tp:taxon-name>) (Fig. <xref ref-type="fig" rid="F1">1C, D</xref>).</p></tp:treatment-sec><tp:treatment-sec sec-type="biology" id="SECID0EF2AE"><title>Biology/ecology.</title><p><italic><tp:taxon-name><tp:taxon-name-part taxon-name-part-type="genus" reg="Cotesia">Cotesia</tp:taxon-name-part><tp:taxon-name-part taxon-name-part-type="species" reg="cassina">cassina</tp:taxon-name-part></tp:taxon-name></italic> is a gregarious parasitoid wasp that occurs mainly in the wet season (March-May); however, their host, <italic><tp:taxon-name><tp:taxon-name-part taxon-name-part-type="genus" reg="Opsiphanes">O.</tp:taxon-name-part><tp:taxon-name-part taxon-name-part-type="species" reg="cassina">cassina</tp:taxon-name-part></tp:taxon-name></italic>, occurs throughout the year, mainly in the rainy season (March-July). <italic><tp:taxon-name><tp:taxon-name-part taxon-name-part-type="genus" reg="Cotesia">Cotesia</tp:taxon-name-part><tp:taxon-name-part taxon-name-part-type="species" reg="cassina">cassina</tp:taxon-name-part></tp:taxon-name></italic> larvae kill the host larva before the end of the last instar and form their cocoons in a regular mass of dirty whitish cocoons, regularly arranged disposed under the host (Fig. <xref ref-type="fig" rid="F1">1B</xref>). The larvae of this gregarious species all emerge from the host in a short time through many different holes in the host cuticle and spin a common woolly cocoon mass within which the individual cocoons can be distinguished.</p></tp:treatment-sec><tp:treatment-sec sec-type="distribution" id="SECID0EQ3AE"><title>Distribution.</title><p>Known so far from San Andrés de Tumaco, Nariño, Colombia (Neotropical Region).</p></tp:treatment-sec><tp:treatment-sec sec-type="etymology" id="SECID0EV3AE"><title>Etymology.</title><p>The specific epithet <italic><tp:taxon-name><tp:taxon-name-part taxon-name-part-type="genus" reg="Opsiphanes"/><tp:taxon-name-part taxon-name-part-type="species" reg="cassina">cassina</tp:taxon-name-part></tp:taxon-name></italic>, is a reference to <italic><tp:taxon-name><tp:taxon-name-part taxon-name-part-type="genus" reg="Opsiphanes">Opsiphanes</tp:taxon-name-part><tp:taxon-name-part taxon-name-part-type="species" reg="cassina">cassina</tp:taxon-name-part></tp:taxon-name></italic> (Felder &amp; Felder) (<tp:taxon-name><tp:taxon-name-part taxon-name-part-type="order">Lepidoptera</tp:taxon-name-part></tp:taxon-name>, <tp:taxon-name><tp:taxon-name-part taxon-name-part-type="family">Nymphalidae</tp:taxon-name-part></tp:taxon-name>), the host caterpillar name. The word <tp:taxon-name><tp:taxon-name-part taxon-name-part-type="genus" reg="Opsiphanes"/><tp:taxon-name-part taxon-name-part-type="species" reg="cassina">cassina</tp:taxon-name-part></tp:taxon-name> is the feminine of cassino which in Italian means playhouse.</p></tp:treatment-sec><tp:treatment-sec><!--Section generated to contain objects referenced in tp:taxon-treatment.--><fig id="F2" position="float" orientation="portrait"><object-id xmlns:xlink="http://www.w3.org/1999/xlink" content-type="doi" xlink:type="simple">10.3897/zookeys.1061.67458.figure2</object-id><object-id xmlns:xlink="http://www.w3.org/1999/xlink" content-type="arpha" xlink:type="simple">680D1C27-5B3A-5695-B117-FCF9BAFC52EC</object-id><label>Figure 2.</label><caption><p><italic><tp:taxon-name><tp:taxon-name-part taxon-name-part-type="genus" reg="Cotesia">Cotesia</tp:taxon-name-part><tp:taxon-name-part taxon-name-part-type="species" reg="cassina">cassina</tp:taxon-name-part></tp:taxon-name></italic>, sp. nov. <bold>A</bold> lateral habitus <bold>B</bold> dorsal view of mesosoma and anterior metasomal tergites <bold>C</bold> fore wing <bold>D</bold> lateral view of metasoma with hind leg removed, showing laterotergites, sternites, hypopygium and ovipositor sheaths <bold>E</bold> frontal view of head <bold>F</bold> dorsal view of posterior portions of mesosoma, especially propodeum.</p></caption><graphic xmlns:xlink="http://www.w3.org/1999/xlink" xlink:href="zookeys-1061-011-g002.jpg" position="float" orientation="portrait" xlink:type="simple" id="oo_593662.jpg"><uri content-type="original_file" xlink:type="simple">https://binary.pensoft.net/fig/593662</uri></graphic></fig><fig id="F1" position="float" orientation="portrait"><object-id xmlns:xlink="http://www.w3.org/1999/xlink" content-type="doi" xlink:type="simple">10.3897/zookeys.1061.67458.figure1</object-id><object-id xmlns:xlink="http://www.w3.org/1999/xlink" content-type="arpha" xlink:type="simple">67CE5BF2-A18E-578C-AD00-AF37437E9847</object-id><label>Figure 1.</label><caption><p><bold>A</bold> simplified map of Colombia, showing rough location of Tumaco <bold>B</bold> close-up of southwestern Colombia, with location of Tumaco highlighted <bold>C</bold> caterpillar of <italic><tp:taxon-name><tp:taxon-name-part taxon-name-part-type="genus" reg="Opsiphanes">Opsiphanes</tp:taxon-name-part><tp:taxon-name-part taxon-name-part-type="species" reg="cassina">cassina</tp:taxon-name-part></tp:taxon-name></italic> on frond of the palm <italic><tp:taxon-name><tp:taxon-name-part taxon-name-part-type="genus" reg="Elaeis">Elaeis</tp:taxon-name-part><tp:taxon-name-part taxon-name-part-type="species" reg="oleifera">oleifera</tp:taxon-name-part></tp:taxon-name></italic> × <italic><tp:taxon-name><tp:taxon-name-part taxon-name-part-type="genus" reg="Elaeis">E.</tp:taxon-name-part><tp:taxon-name-part taxon-name-part-type="species" reg="guineensis">guineensis</tp:taxon-name-part></tp:taxon-name></italic><bold>D</bold> same as <bold>C</bold> but with cocoons of emerged <italic><tp:taxon-name><tp:taxon-name-part taxon-name-part-type="genus" reg="Cotesia">Cotesia</tp:taxon-name-part><tp:taxon-name-part taxon-name-part-type="species" reg="cassina">cassina</tp:taxon-name-part></tp:taxon-name></italic> arranged below (normally underneath caterpillar).</p></caption><graphic xmlns:xlink="http://www.w3.org/1999/xlink" xlink:href="zookeys-1061-011-g001.jpg" position="float" orientation="portrait" xlink:type="simple" id="oo_593661.jpg"><uri content-type="original_file" xlink:type="simple">https://binary.pensoft.net/fig/593661</uri></graphic></fig></tp:treatment-sec><ref-list><ref id="B35"><mixed-citation xmlns:xlink="http://www.w3.org/1999/xlink" xlink:type="simple"><person-group><name name-style="western"><surname>Muesebeck</surname><given-names>CFW</given-names></name></person-group> (<year>1958</year>) <article-title>New Neotropical wasps of the family <tp:taxon-name><tp:taxon-name-part taxon-name-part-type="genus">Braconidae</tp:taxon-name-part></tp:taxon-name> (<tp:taxon-name><tp:taxon-name-part taxon-name-part-type="genus">Hymenoptera</tp:taxon-name-part></tp:taxon-name>) in the U.S. National Museum.</article-title><source>Proceedings of the United States National Museum</source><volume>107</volume>: <fpage>405</fpage>–<lpage>461</lpage>. <ext-link xlink:type="simple" ext-link-type="doi" xlink:href="10.5479/si.00963801.108-3389.405">https://doi.org/10.5479/si.00963801.108-3389.405</ext-link></mixed-citation></ref><ref id="B12"><mixed-citation xmlns:xlink="http://www.w3.org/1999/xlink" xlink:type="simple"><person-group><name name-style="western"><surname>Fernandez-Triana</surname><given-names>JL</given-names></name><name name-style="western"><surname>Shaw</surname><given-names>MR</given-names></name><name name-style="western"><surname>Boudreault</surname><given-names>C</given-names></name><name name-style="western"><surname>Beaudin</surname><given-names>M</given-names></name><name name-style="western"><surname>Broad</surname><given-names>GR</given-names></name></person-group> (<year>2020</year>) <article-title>Annotated and illustrated world of <tp:taxon-name><tp:taxon-name-part taxon-name-part-type="genus">Microgastrinae</tp:taxon-name-part></tp:taxon-name> parasitoid wasps (<tp:taxon-name><tp:taxon-name-part taxon-name-part-type="genus">Hymenoptera</tp:taxon-name-part></tp:taxon-name>, <tp:taxon-name><tp:taxon-name-part taxon-name-part-type="genus">Braconidae</tp:taxon-name-part></tp:taxon-name>).</article-title><source>Zootaxa</source><volume>920</volume>: <fpage>1</fpage>–<lpage>1089</lpage>. <ext-link xlink:type="simple" ext-link-type="doi" xlink:href="10.3897/zookeys.920.39128.figure159">https://doi.org/10.3897/zookeys.920.39128.figure159</ext-link></mixed-citation></ref><ref id="B43"><mixed-citation xmlns:xlink="http://www.w3.org/1999/xlink" xlink:type="simple"><person-group><name name-style="western"><surname>Ratnasingham</surname><given-names>S</given-names></name><name name-style="western"><surname>Hebert</surname><given-names>PDN</given-names></name></person-group> (<year>2007</year>) <article-title>BOLD: The Barcode of Life Data System.</article-title><source>Molecular Ecology Notes</source><volume>7</volume>: <fpage>355</fpage>–<lpage>364</lpage>. <ext-link xlink:type="simple" ext-link-type="doi" xlink:href="10.1111/j.1471-8286.2007.01678.x">https://doi.org/10.1111/j.1471-8286.2007.01678.x</ext-link></mixed-citation></ref><ref id="B23"><mixed-citation xmlns:xlink="http://www.w3.org/1999/xlink" xlink:type="simple"><person-group><name name-style="western"><surname>Janzen</surname><given-names>DH</given-names></name><name name-style="western"><surname>Hallwachs</surname><given-names>W</given-names></name><name name-style="western"><surname>Blandin</surname><given-names>P</given-names></name><name name-style="western"><surname>Burns</surname><given-names>JM</given-names></name><name name-style="western"><surname>Cadiou</surname><given-names>J-M</given-names></name><name name-style="western"><surname>Chacon</surname><given-names>I</given-names></name><name name-style="western"><surname>Dapkey</surname><given-names>T</given-names></name><name name-style="western"><surname>Deans</surname><given-names>AR</given-names></name><name name-style="western"><surname>Epstein</surname><given-names>ME</given-names></name><name name-style="western"><surname>Espinoza</surname><given-names>B</given-names></name><name name-style="western"><surname>Franclemont</surname><given-names>JG</given-names></name><name name-style="western"><surname>Haber</surname><given-names>WA</given-names></name><name name-style="western"><surname>Hajibabaei</surname><given-names>M</given-names></name><name name-style="western"><surname>Hall</surname><given-names>JPW</given-names></name><name name-style="western"><surname>Hebert</surname><given-names>PDN</given-names></name><name name-style="western"><surname>Gauld</surname><given-names>ID</given-names></name><name name-style="western"><surname>Harvey</surname><given-names>DJ</given-names></name><name name-style="western"><surname>Hausmann</surname><given-names>A</given-names></name><name name-style="western"><surname>Kitching</surname><given-names>IJ</given-names></name><name name-style="western"><surname>LaFontaine</surname><given-names>D</given-names></name><name name-style="western"><surname>Landry</surname><given-names>J-F</given-names></name><name name-style="western"><surname>Lemaire</surname><given-names>C</given-names></name><name name-style="western"><surname>Miller</surname><given-names>JY</given-names></name><name name-style="western"><surname>Miller</surname><given-names>JS</given-names></name><name name-style="western"><surname>Miller</surname><given-names>L</given-names></name><name name-style="western"><surname>Miller</surname><given-names>SE</given-names></name><name name-style="western"><surname>Montero</surname><given-names>J</given-names></name><name name-style="western"><surname>Munroe</surname><given-names>E</given-names></name><name name-style="western"><surname>Rab Green</surname><given-names>S</given-names></name><name name-style="western"><surname>Ratnasingham</surname><given-names>S</given-names></name><name name-style="western"><surname>Rawlins</surname><given-names>JE</given-names></name><name name-style="western"><surname>Robbins</surname><given-names>RK</given-names></name><name name-style="western"><surname>Rodriguez</surname><given-names>JJ</given-names></name><name name-style="western"><surname>Rougerie</surname><given-names>R</given-names></name><name name-style="western"><surname>Sharkey</surname><given-names>MJ</given-names></name><name name-style="western"><surname>Smith</surname><given-names>MA</given-names></name><name name-style="western"><surname>Solis</surname><given-names>MA</given-names></name><name name-style="western"><surname>Sullivan</surname><given-names>JB</given-names></name><name name-style="western"><surname>Thiaucourt</surname><given-names>P</given-names></name><name name-style="western"><surname>Wahl</surname><given-names>DB</given-names></name><name name-style="western"><surname>Weller</surname><given-names>SJ</given-names></name><name name-style="western"><surname>Whitfield</surname><given-names>JB</given-names></name><name name-style="western"><surname>Willmott</surname><given-names>KR</given-names></name><name name-style="western"><surname>Wood</surname><given-names>DM</given-names></name><name name-style="western"><surname>Woodley</surname><given-names>NE</given-names></name><name name-style="western"><surname>Wilson</surname><given-names>JJ</given-names></name></person-group> (<year>2009</year>) Integration of DNA barcoding into an ongoing inventory of complex tropical diversity. Molecular Ecology Resources 9(suppl. 1): 1–26. <ext-link xlink:type="simple" ext-link-type="doi" xlink:href="10.1111/j.1755-0998.2009.02628.x">https://doi.org/10.1111/j.1755-0998.2009.02628.x</ext-link></mixed-citation></ref><ref id="B46"><mixed-citation xmlns:xlink="http://www.w3.org/1999/xlink" xlink:type="simple"><person-group><name name-style="western"><surname>Salgado-Neto</surname><given-names>G</given-names></name><name name-style="western"><surname>Whitfield</surname><given-names>JB</given-names></name><name name-style="western"><surname>Mello Garcia</surname><given-names>FR</given-names></name></person-group> (<year>2019</year>) <article-title><italic><tp:taxon-name><tp:taxon-name-part taxon-name-part-type="genus">Cotesia</tp:taxon-name-part><tp:taxon-name-part taxon-name-part-type="species">invirae</tp:taxon-name-part></tp:taxon-name></italic>, sp. nov., from South Brazil: a new gregarious microgastrine wasp (<tp:taxon-name><tp:taxon-name-part taxon-name-part-type="genus">Hymenoptera</tp:taxon-name-part></tp:taxon-name>: <tp:taxon-name><tp:taxon-name-part taxon-name-part-type="genus">Braconidae</tp:taxon-name-part></tp:taxon-name>) reared from <italic><tp:taxon-name><tp:taxon-name-part taxon-name-part-type="genus">Opsiphanes</tp:taxon-name-part><tp:taxon-name-part taxon-name-part-type="species">invirae</tp:taxon-name-part></tp:taxon-name></italic> (<tp:taxon-name><tp:taxon-name-part taxon-name-part-type="family">Nymphalidae</tp:taxon-name-part></tp:taxon-name>) feeding on palms.</article-title><source>Revista Brasiliera Entomologia</source><volume>63</volume>: <fpage>136</fpage>–<lpage>140</lpage>. <ext-link xlink:type="simple" ext-link-type="doi" xlink:href="10.1016/j.rbe.2019.02.003">https://doi.org/10.1016/j.rbe.2019.02.003</ext-link></mixed-citation></ref><ref id="B1"><mixed-citation xmlns:xlink="http://www.w3.org/1999/xlink" xlink:type="simple"><person-group><name name-style="western"><surname>Altschul</surname><given-names>SF</given-names></name><name name-style="western"><surname>Gish</surname><given-names>W</given-names></name><name name-style="western"><surname>Miller</surname><given-names>W</given-names></name><name name-style="western"><surname>Myers</surname><given-names>EW</given-names></name><name name-style="western"><surname>Lipman</surname><given-names>DJ</given-names></name></person-group> (<year>1990</year>) <article-title>Basic Local Alignment Search Tool.</article-title><source>Journal of Molecular Biology</source><volume>215</volume>: <fpage>403</fpage>–<lpage>410</lpage>. <ext-link xlink:type="simple" ext-link-type="doi" xlink:href="10.1016/S0022-2836(05)80360-2">https://doi.org/10.1016/S0022-2836(05)80360-2</ext-link></mixed-citation></ref><ref id="B36"><mixed-citation xmlns:xlink="http://www.w3.org/1999/xlink" xlink:type="simple"><institution xlink:type="simple">NCBI [National Center for Biotechnology Information] [Internet]</institution> (<year>1988</year>) Bethesda (MD): National Library of Medicine (US), National Center for Biotechnology Information; [1988]. [accessed 1 Apr 2021]</mixed-citation></ref></ref-list></tp:taxon-treatment>
